# Supplementary material for: Potential Risks of PM2.5-Bound Polycyclic Aromatic Hydrocarbons and Heavy Metals from Inland and Marine Directions for a Marine Background Site in North China
Source: Toxics. 2022 Jan 11;10(1):32. doi: 10.3390/toxics10010032 (PMC8779893; doi:10.3390/toxics10010032)
Supplement: Supplementary file 1 [file toxics-10-00032-s001.zip]

Archive with 1 entries (1 files):
- toxics-1498258-supplementary.pdf
